# Supplementary material for: What People Want: Exercise and Personalized Intervention as Preferred Strategies to Improve Well-Being and Prevent Chronic Diseases
Source: Nutrients. 2025 May 27;17(11):1819. doi: 10.3390/nu17111819 (PMC12158010; doi:10.3390/nu17111819)
Supplement: Supplementary file 1 [file nutrients-17-01819-s001.zip]

Archive with 1 entries (1 files):
- nutrients-3595873-supplementary.pdf
